# Supplementary material for: The Proof-of-the Concept of Biochar Floating Cover Influence on Swine Manure pH: Implications for Mitigation of Gaseous Emissions From Area Sources
Source: Front Chem. 2020 Aug 7;8:656. doi: 10.3389/fchem.2020.00656 (PMC7427338; doi:10.3389/fchem.2020.00656)
Supplement: Supplementary file 1 [file Table_1.xlsx]

## Sheet: Lagoon Day 0
Control				HAP				RO
Depth (mm)	pH			Depth (mm)	pH			Depth (mm)	pH
1	7.52				8.42				7.42
2	7.43				8.36				7.41
3	7.42				7.96				7.4
4	7.38				7.91				7.4
5	7.37				7.91				7.4
6	7.37				7.66				7.39
7	7.37				7.64				7.39
8	7.36				7.63				7.39
9	7.35				7.62				7.39
10	7.34				7.6				7.39
11	7.33				7.6				7.38
12	7.33				7.59				7.38
13	7.34				7.59				7.37
14	7.35				7.59				7.37
15	7.36				7.58				7.37
16	7.36				7.58				7.37
17	7.36				7.58				7.37
18	7.36				7.58				7.37
19	7.37				7.58				7.37
20	7.37				7.58				7.37
21	7.37				7.58				7.37
22	7.36				7.58				7.37
23	7.36				7.58				7.37
24	7.36				7.58				7.37
25	7.36				7.58				7.37
26	7.36				7.58				7.37
27	7.36				7.59				7.37
28	7.36				7.59				7.37
29	7.35				7.59				7.37
30	7.35				7.6				7.37
31	7.35
32	7.35								7.37
33	7.35
TOP 10 mm
max	7.52			max	8.42			max	7.42
min	7.34			min	7.6			min	7.39

## Sheet: Pit Day 0
Control				HAP				RO
Depth (mm)	pH			Depth (mm)	pH			Depth (mm)	pH
1	8.38				8.56				8.27
2	8.37				8.5				8.28
3	8.37				8.29				8.27
4	8.37				8.17				8.26
5	8.36				8.17				8.25
6	8.35				8.18				8.25
7	8.33				8.18				8.25
8	8.3				8.18				8.24
9	8.29				8.18				8.23
10	8.28				8.18				8.22
11	8.26				8.17				8.21
12	8.25				8.17				8.2
13	8.24				8.17				8.2
14	8.23				8.17				8.2
15	8.21				8.17				8.2
16	8.19				8.16				8.19
17	8.18				8.16				8.18
18	8.17				8.16				8.17
19	8.16				8.16				8.16
20	8.13				8.16				8.15
21	8.11				8.16				8.14
22	8.1				8.15				8.14
23	8.08				8.13				8.13
24	8.07				8.1				8.12
25	8.04				8.09				8.11
26	8.02				8.06				8.1
27	8.01				8.06				8.09
28	8				8.03				8.08
29	7.98				8.01				8.06
30	7.97				8				8.05
31	7.97				7.98				8.04
32	7.96				7.97				8.03
33	7.93				7.96				8.02
34	7.92				7.96				8.02
35	7.91				7.95				8.01
36	7.91				7.94				8.01
37	7.91				7.93				7.99
38	7.9				7.91				7.95
39	7.9				7.91				7.92
TOP 10 mm
max	8.38			max	8.56			max	8.28
min	8.28			min	8.17			min	8.22

## Sheet: Lagoon Day 2
Control				HAP				RO
Depth (mm)	pH			Depth (mm)	pH			Depth (mm)	pH
1	7.71				8.86				7.52
2	7.71				8.94				7.53
3	7.69				8.94				7.53
4	7.69				8.95				7.5
5	7.68				9				7.49
6	7.68				9.07				7.48
7	7.68				8.2				7.46
8	7.68				8.1				7.45
9	7.67				7.94				7.43
10	7.67				7.92				7.41
11	7.67				7.9				7.41
12	7.67				7.89				7.41
13	7.66				7.87				7.41
14	7.66				7.86				7.41
15	7.66				7.84				7.41
16	7.65				7.83				7.41
17	7.64				7.82				7.41
18	7.63				7.78				7.4
19	7.62				7.76				7.4
20	7.62				7.74				7.4
21	7.62				7.72				7.4
22	7.62				7.71				7.4
23	7.62				7.72				7.4
24	7.62				7.7				7.4
25	7.62				7.68				7.4
26	7.62				7.67				7.4
27	7.62				7.66				7.4
28	7.61				7.65				7.4
29	7.61				7.65				7.4
30	7.61				7.65				7.4
31	7.6				7.65				7.4
32	7.6				7.65				7.4
33	7.59				7.65				7.4
34	7.59				7.65				7.4
35	7.59				7.65				7.4
36					7.65				7.4
37					7.65				7.4
38					7.65				7.39
TOP 10 mm
max	7.71			max	9.07			max	7.48
min	7.67			min	7.92			min	7.41

## Sheet: Pit Day 2
Control				HAP				RO
Depth (mm)	pH			Depth (mm)	pH			Depth (mm)	pH
1	8.13				8.3				8.09
2	8.13				8.23				8.1
3	8.12				8.18				8.1
4	8.11				8.15				8.1
5	8.11				8.12				8.09
6	8.11				8.12				8.09
7	8.11				8.1				8.09
8	8.1				8.09				8.08
9	8.1				8.08				8.08
10	8.09				8.08				8.07
11	8.07				8.08				8.07
12	8.06				8.08				8.07
13	8.04				8.07				8.07
14	8.04				8.07				8.06
15	8.04				8.07				8.06
16	8.03				8.07				8.05
17	8.03				8.07				8.04
18	8.03				8.06				8.03
19	8.02				8.06				8.02
20	8.01				8.06				8.01
21	8				8.06				8
22	7.99				8.06				7.99
23	7.98				8.05				7.98
24	7.97				8.05				7.97
25	7.96				8.05				7.96
26	7.95				8.04				7.95
27	7.94				8.03				7.95
28	7.94				8.02				7.94
29	7.94				8.01				7.94
30	7.94				8				7.93
31	7.93				7.99				7.93
32	7.93				7.98				7.92
33	7.93				7.97				7.92
					7.96				7.91
TOP 10 mm
max	8.13			max	8.3			max	8.1
min	8.09			min	8.08			min	8.07

## Sheet: Lagoon Day 4
Control				HAP				RO
Depth (mm)	pH			Depth (mm)	pH			Depth (mm)	pH
1	7.64				8.9				7.64
2	7.64				8.8				7.65
3	7.63				8.5				7.65
4	7.63				8.43				7.66
5	7.62				8.38				7.66
6	7.61				8.33				7.57
7	7.6				8.33				7.5
8	7.59				8.08				7.48
9	7.58				7.93				7.47
10	7.57				7.79				7.46
11	7.57				7.75				7.46
12	7.56				7.7				7.46
13	7.56				7.67				7.46
14	7.56				7.67				7.45
15	7.56				7.67				7.44
16	7.56				7.66				7.44
17	7.56				7.66				7.44
18	7.56				7.66				7.44
19	7.56				7.65				7.44
20	7.56				7.65				7.44
21	7.56				7.65				7.44
22	7.56				7.65				7.44
23	7.56				7.65				7.44
24	7.56				7.65				7.44
25	7.56				7.64				7.43
26	7.56				7.64				7.43
27	7.56				7.64				7.43
28	7.56				7.64				7.42
29	7.56				7.64				7.42
30	7.56				7.64				7.41
31	7.56				7.64				7.41
32	7.56				7.64				7.4
33	7.56				7.64				7.4
34	7.56				7.64				7.4
35	7.56				7.64				7.39
36					7.64				7.39
37					7.66
38					7.66
39					7.66
TOP 10 mm
max	7.64			max	8.9			max	7.66		`
min	7.57			min	7.79			min	7.46

## Sheet: Pit Day 4
Control				HAP				RO
Depth (mm)	pH			Depth (mm)	pH			Depth (mm)	pH
1	8.47				8.29				8.29
2	8.47				8.3				8.29
3	8.47				8.3				8.24
4	8.46				8.3				8.22
5	8.46				8.29				8.21
6	8.44				8.24				8.2
7	8.41				8.22				8.2
8	8.39				8.22				8.19
9	8.36				8.21				8.19
10	8.37				8.19				8.18
11	8.35				8.18				8.17
12	8.32				8.18				8.17
13	8.3				8.18				8.17
14	8.29				8.17				8.16
15	8.26				8.17				8.16
16	8.23				8.17				8.16
17	8.2				8.16				8.16
18	8.19				8.16				8.15
19	8.17				8.15				8.15
20	8.15				8.15				8.15
21	8.14				8.15				8.15
22	8.11				8.15				8.14
23	8.09				8.15				8.14
24	8.08				8.15				8.14
25	8.07				8.15				8.13
26	8.05				8.15				8.09
27	8.04				8.13				8.05
28	8.03				8.05				8.03
29	8.02				8.03				8
30	8				8.02				7.98
31	8				8.02				7.97
32	8				8.01				7.95
33	7.99				8.01				7.93
34	7.99				8				7.93
35	7.99				7.99
TOP 10 mm
max	8.47			max	8.3			max	8.29
min	8.36			min	8.19			min	8.18

## Sheet: Effect of time
	Control Day 0	Control Day 2	Control Day 4		Control Day 0	Control Day 2	Control Day 4		HAP Day 0	HAP Day 2	HAP Day 4		HAP Day 0	HAP Day 2	HAP Day 4		RO Day 0	RO Day 2	RO Day 4		RO Day 0	RO Day 2	RO Day 4
Depth (mm)	Lagoon Manure		pH		Pit Manure		pH		Lagoon Manure		pH		Pit Manure		pH		Lagoon Manure		pH		Pit Manure		pH
1	7.52	7.71	7.64		8.38	8.13	8.47		8.42	8.86	8.9		8.56	8.3	8.29		7.42	7.52	7.64		8.27	8.09	8.29
2	7.43	7.71	7.64		8.37	8.13	8.47		8.36	8.94	8.8		8.5	8.23	8.3		7.41	7.53	7.65		8.28	8.1	8.29
3	7.42	7.69	7.63		8.37	8.12	8.47		7.96	8.94	8.5		8.29	8.18	8.3		7.4	7.53	7.65		8.27	8.1	8.24
4	7.38	7.69	7.63		8.37	8.11	8.46		7.91	8.95	8.43		8.17	8.15	8.3		7.4	7.5	7.66		8.26	8.1	8.22
5	7.37	7.68	7.62		8.36	8.11	8.46		7.91	9	8.38		8.17	8.12	8.29		7.4	7.49	7.66		8.25	8.09	8.21
6	7.37	7.68	7.61		8.35	8.11	8.44		7.66	9.07	8.33		8.18	8.12	8.24		7.39	7.48	7.57		8.25	8.09	8.2
7	7.37	7.68	7.6		8.33	8.11	8.41		7.64	8.2	8.33		8.18	8.1	8.22		7.39	7.46	7.5		8.25	8.09	8.2
8	7.36	7.68	7.59		8.3	8.1	8.39		7.63	8.1	8.08		8.18	8.09	8.22		7.39	7.45	7.48		8.24	8.08	8.19
9	7.35	7.67	7.58		8.29	8.1	8.36		7.62	7.94	7.93		8.18	8.08	8.21		7.39	7.43	7.47		8.23	8.08	8.19
10	7.34	7.67	7.57		8.28	8.09	8.37		7.6	7.92	7.79		8.18	8.08	8.19		7.39	7.41	7.46		8.22	8.07	8.18
11	7.33	7.67	7.57		8.26	8.07	8.35		7.6	7.9	7.75		8.17	8.08	8.18		7.38	7.41	7.46		8.21	8.07	8.17
12	7.33	7.67	7.56		8.25	8.06	8.32		7.59	7.89	7.7		8.17	8.08	8.18		7.38	7.41	7.46		8.2	8.07	8.17
13	7.34	7.66	7.56		8.24	8.04	8.3		7.59	7.87	7.67		8.17	8.07	8.18		7.37	7.41	7.46		8.2	8.07	8.17
14	7.35	7.66	7.56		8.23	8.04	8.29		7.59	7.86	7.67		8.17	8.07	8.17		7.37	7.41	7.45		8.2	8.06	8.16
15	7.36	7.66	7.56		8.21	8.04	8.26		7.58	7.84	7.67		8.17	8.07	8.17		7.37	7.41	7.44		8.2	8.06	8.16
16	7.36	7.65	7.56		8.19	8.03	8.23		7.58	7.83	7.66		8.16	8.07	8.17		7.37	7.41	7.44		8.19	8.05	8.16
17	7.36	7.64	7.56		8.18	8.03	8.2		7.58	7.82	7.66		8.16	8.07	8.16		7.37	7.41	7.44		8.18	8.04	8.16
18	7.36	7.63	7.56		8.17	8.03	8.19		7.58	7.78	7.66		8.16	8.06	8.16		7.37	7.4	7.44		8.17	8.03	8.15
19	7.37	7.62	7.56		8.16	8.02	8.17		7.58	7.76	7.65		8.16	8.06	8.15		7.37	7.4	7.44		8.16	8.02	8.15
20	7.37	7.62	7.56		8.13	8.01	8.15		7.58	7.74	7.65		8.16	8.06	8.15		7.37	7.4	7.44		8.15	8.01	8.15
21	7.37	7.62	7.56		8.11	8	8.14		7.58	7.72	7.65		8.16	8.06	8.15		7.37	7.4	7.44		8.14	8	8.15
22	7.36	7.62	7.56		8.1	7.99	8.11		7.58	7.71	7.65		8.15	8.06	8.15		7.37	7.4	7.44		8.14	7.99	8.14
23	7.36	7.62	7.56		8.08	7.98	8.09		7.58	7.72	7.65		8.13	8.05	8.15		7.37	7.4	7.44		8.13	7.98	8.14
24	7.36	7.62	7.56		8.07	7.97	8.08		7.58	7.7	7.65		8.1	8.05	8.15		7.37	7.4	7.44		8.12	7.97	8.14
25	7.36	7.62	7.56		8.04	7.96	8.07		7.58	7.68	7.64		8.09	8.05	8.15		7.37	7.4	7.43		8.11	7.96	8.13
26	7.36	7.62	7.56		8.02	7.95	8.05		7.58	7.67	7.64		8.06	8.04	8.15		7.37	7.4	7.43		8.1	7.95	8.09
27	7.36	7.62	7.56		8.01	7.94	8.04		7.59	7.66	7.64		8.06	8.03	8.13		7.37	7.4	7.43		8.09	7.95	8.05
28	7.36	7.61	7.56		8	7.94	8.03		7.59	7.65	7.64		8.03	8.02	8.05		7.37	7.4	7.42		8.08	7.94	8.03
29	7.35	7.61	7.56		7.98	7.94	8.02		7.59	7.65	7.64		8.01	8.01	8.03		7.37	7.4	7.42		8.06	7.94	8
30	7.35	7.61	7.56		7.97	7.94	8		7.6	7.65	7.64		8	8	8.02		7.37	7.4	7.41		8.05	7.93	7.98
31	7.35	7.6	7.56		7.97	7.93	8			7.65	7.64		7.98	7.99	8.02			7.4	7.41		8.04	7.93	7.97
32	7.35	7.6	7.56		7.96	7.93	8			7.65	7.64		7.97	7.98	8.01		7.37	7.4	7.4		8.03	7.92	7.95
33	7.35	7.59	7.56		7.93	7.93	7.99			7.65	7.64		7.96	7.97	8.01			7.4	7.4		8.02	7.92	7.93
34		7.59	7.56		7.92		7.99			7.65	7.64		7.96	7.96	8			7.4	7.4		8.02	7.91	7.93
35		7.59	7.56		7.91		7.99			7.65	7.64		7.95		7.99			7.4	7.39		8.01
					7.91					7.65	7.64		7.94					7.4	7.39		8.01
					7.91					7.65	7.66		7.93					7.4			7.99
					7.9					7.65	7.66		7.91					7.39			7.95
					7.9						7.66		7.91								7.92
